# Supplementary material for: Effects of Resistance Training on Pain, Muscle Strength, and Function in Patients Undergoing Total Knee Arthroplasty: A Systematic Review and Meta-Analysis
Source: J Clin Med. 2025 Jul 14;14(14):4979. doi: 10.3390/jcm14144979 (PMC12295842; doi:10.3390/jcm14144979)
Supplement: Supplementary file 1 [file jcm-14-04979-s001.zip]

Archive with 1 entries (1 files):
- jcm-3724604-supplementary.pdf
